# Supplementary material for: UPLC-MS/MS Profile Combined With RNA-Seq Reveals the Amino Acid Metabolism in Zanthoxylum bungeanum Leaves Under Drought Stress
Source: Front Nutr. 2022 Jul 7;9:921742. doi: 10.3389/fnut.2022.921742 (PMC9301252; doi:10.3389/fnut.2022.921742)
Supplement: Supplementary file 2 [file Table_1.xlsx]

## Sheet: Sheet1
Supplementary Table 1. The specific primers for qRT-PCR in Z. bungeanum leaves.
Gene ID	Gene name	5' primer	Tm/ °C	3' pimer	Tm/°C
EVM0014104	AP2/ERF	AAATGGAGGCAGAATATGGTT	55.8	GAAATTGAGTGTCGCAGAGGA	57.7
EVM0095435	AP2/ERF	AGCCAAGACCAACTTCCCAGC	63	CAATCCCCATTAACGACGCAC	62.6
EVM0001528	HD-ZIP	CTCTATCTCTTACTTTCTCTC	52.4	ATTATTTTACTGTGTTTACCT	53.8
EVM0020518	HD-ZIP	CATAAAAACACAACCCCCCTT	55.5	AATATTCGCCCCCATCTAACA	56
EVM0028024	HD-ZIP	TGAAGAAAGAAAAACAAGCCT	54.2	TCATCATCTGACAAAACACCT	52.4
EVM0043364	HD-ZIP	GAAGTGTAAGAACAAGAGGAG	51.3	TTTTGAAACCAAATGGCAACC	51.5
EVM0049040	HD-ZIP	ACGACACTACGACATACTCCA	52.7	CATCATCTGACAAAACACCTG	53.4
EVM0058931	HD-ZIP	TGAAGAAAGAAAATCAAGCCT	54	TCATCATCTGACAAAACACCT	52.4
EVM0061236	HD-ZIP	TCCAACGACACTACGACATAC	53.2	CTGACAAAACACCTGACAAGC	55.6
EVM0071427	HD-ZIP	TGAAGAAAGAAAAACAAGCCT	54.2	TCATCATCTGACAAAACACCT	52.4
EVM0020970	HSF	CCAAAATAGTTAAATACCCCA	52.3	AAAGTCATCATCCATAAGAGC	51.2
EVM0054003	HSF	GTCTCTTCTCTTGCTCTCCTC	52.3	TGCTCTTACAATCTCATCCTT	51.8
EVM0002246	MYB	CAGTCATCCTTACCTTACCCT	52.9	ATCCGATCCATATCTCTTTTA	51.2
EVM0097168	MYB	AACAACTCAATCCACTCGGTC	56.4	CCTCACTTCCTTCCTTATCAT	52.2
EVM0075014	WRKY	AAGATTTTGCAGATTTGGTTG	55	GAGTTGGATTTGGAGTAGACG	54
EVM0064617	DELTA-OAT	CATGACGTAAACTAAACGGAT	52.5	GTTGAGAAGATGGAGGAGAAA	53.5
EVM0014103	FBA3	CTCAAACCCAGCATGGTAACA	58.5	CACGAGCATAGGAGAAGGACA	57.8
EVM0038894	PROC	GTTGAAGGCAGTGATGTGGTT	57.3	CAGCGGAAGGTGTATTAGGCA	58.5
