# Supplementary material for: UPLC-MS/MS Profile Combined With RNA-Seq Reveals the Amino Acid Metabolism in Zanthoxylum bungeanum Leaves Under Drought Stress
Source: Front Nutr. 2022 Jul 7;9:921742. doi: 10.3389/fnut.2022.921742 (PMC9301252; doi:10.3389/fnut.2022.921742)
Supplement: Supplementary file 3 [file Table_2.xlsx]

## Sheet: Sheet1
Supplementary Table 2. The abundance of amino acids in FJ anf HJ leaf samples.
Index	Q1 (Da)	Q3 (Da)	Molecular Weight (Da)	Formula	Ionization model	Compounds	CAS	Level	H11	H12	H13	F11	F12	F13	H21	H22	H23	F21	F22	F23	H31	H32	H33	F31	F32	F33	H41	H42	H43	F41	F42	F43	mix01	mix02	mix03	cpd_ID	kegg_map
pme3033	104.07	86	103.063	C4H9NO2	[M+H]+	N,N-Dimethylglycine	1118-68-9	B	295660	398140	347680	241200	235560	287630	377190	327090	273980	298420	270740	254370	331130	361880	335830	293970	300670	286070	268310	270180	295680	245100	259040	220470	285740	324650	273330	C01026	ko00260,ko01100
pme0006	116.07	70.1	115.063	C5H9NO2	[M+H]+	L-Proline	147-85-3	A	706890	744380	693810	500470	484850	520460	598350	625100	634820	594950	602270	494190	856200	795360	789020	996530	1007000	1070400	1051400	1107000	1085500	1227500	1169800	1210700	939700	959540	997660	C00148	ko00330,ko00332,ko00970,ko01100,ko01110,ko01230,ko02010
pme3193	116.04	74	117.043	C4H7NO3	[M-H]-	N-Acetyl-L-glycine	543-24-8	B	14352	7521.7	13533	11463	7080.6	7750.7	16487	18462	16827	16533	9627.3	16842	12872	13416	13655	14459	15389	10579	20199	18786	20629	14716	14563	17036	13429	10743	10336	--	--
mws0256	118.09	72.1	117.079	C5H11NO2	[M+H]+	L-Valine	72-18-4	A	3013800	2770100	2734000	2338300	2339200	2300600	3419600	3074500	2966900	3492700	3786600	4241200	4265600	4104000	4038900	6762600	6954800	6371000	6844600	6851000	7575100	8129200	8171000	8722400	4731200	4120300	4826700	C00183	ko00280,ko00290,ko00311,ko00460,ko00770,ko00966,ko00970,ko01100,ko01110,ko01210,ko01230,ko02010
mws0230	120.07	74	119.058	C4H9NO3	[M+H]+	L-Threonine	72-19-5	B	2396500	2718600	3308400	2776600	3035000	2419700	3353900	3242300	4180100	3539800	2514200	3617400	2750300	2484800	2423600	2052100	2120700	2220400	1813500	1631300	1674400	1694000	1822100	1795500	1858300	2487400	2153300	C00188	ko00260,ko00261,ko00290,ko00860,ko00970,ko01100,ko01110,ko01230,ko02010
pme0195	120.02	62	121.02	C3H7NO2S	[M-H]-	L-Cysteine	52-90-4	B	31526	21013	18962	24167	21084	66834	8254	17542	20504	29347	29622	22283	21245	26807	7888.4	30983	31080	25436	9608.2	24649	26544	26672	23302	52946	17906	18569	26894	C00097	ko00260,ko00270,ko00311,ko00332,ko00430,ko00460,ko00480,ko00730,ko00770,ko00920,ko00970,ko01100,ko01110,ko01200,ko01230,ko04122
Rfmb319	130.09	84.08	129.079	C6H11NO2	[M+H]+	Pipecolic acid	4043-87-2	A	61945000	59631000	65054000	20078000	20613000	17133000	54418000	54814000	52142000	16955000	13410000	15685000	50365000	51443000	53788000	12460000	11999000	11312000	48407000	50443000	49192000	20571000	25365000	19937000	38148000	40578000	40204000	C00408	ko00310,ko00960,ko01100,ko01110
ML10181668	130.09	84.08	129.079	C6H11NO2	[M+H]+	Cycloleucine	52-52-8	A	5376400	5371800	5141700	1604200	1681000	1298300	4291200	4080400	3453600	1343800	989130	1156900	3533000	3682800	3857600	989960	894100	837720	3131200	3409800	3566300	1406400	1812600	1376100	2596900	2900600	2566500	C03969	--
mws1587	132.1	86	131.095	C6H13NO2	[M+H]+	L-Norleucine	327-57-1	A	77874	74291	78807	69353	60280	45805	90224	87843	69353	126870	167650	202480	271060	272790	250600	534220	493660	433320	447160	421720	491920	428530	420840	400760	268780	262600	274250	C01933	--
mws0227	132.1	86.2	131.095	C6H13NO2	[M+H]+	L-Leucine	61-90-5	A	517370	407680	430900	430350	484150	397220	465410	491260	424500	613260	833370	850710	1145700	1046400	967880	1818700	1755300	1736800	2024300	1985400	2199800	1774100	1823400	1897600	1090100	1148400	1155100	C00123	ko00280,ko00290,ko00966,ko00970,ko01100,ko01110,ko01210,ko01230,ko02010
mws0258	132.1	86	131.095	C6H13NO2	[M+H]+	L-Isoleucine	73-32-5	A	496730	384050	432950	416990	503520	401460	473570	444130	442520	617690	810540	822970	1169500	981980	934930	1817300	1682400	1723400	2087600	1925300	2186000	1727800	1832700	1844900	1100900	1159700	1137900	C00407	ko00280,ko00290,ko00460,ko00960,ko00966,ko00970,ko01100,ko01110,ko01210,ko01230,ko02010
mws0219	132.03	88	133.038	C4H7NO4	[M-H]-	L-Aspartic Acid	56-84-8	A	2758000	2774700	2761500	2909000	2732500	2592700	3211700	3094100	3159200	3062300	3173400	2834500	3690000	3573200	3598000	2429100	2647100	2485800	3921900	3800500	3250000	2916200	2835800	3049600	2460900	3336200	3353100	C00049	ko00220,ko00250,ko00260,ko00261,ko00270,ko00300,ko00340,ko00410,ko00460,ko00710,ko00760,ko00770,ko00970,ko01100,ko01110,ko01200,ko01210,ko01230,ko02010
pme1002	138.09	103	137.084	C8H11NO	[M+H]+	L-Tyramine	51-67-2	A	971220	865700	981710	19486000	19358000	18659000	2387100	2216800	2028700	17876000	16008000	18570000	1011200	1154500	1194400	13524000	14715000	11817000	1975300	2090300	2011400	19734000	22103000	19158000	9449000	9555900	10012000	C00483	ko00350,ko00950,ko01100,ko01110
Hmsp000364	144.1	98.09	143.095	C7H13NO2	[M+H]+	L-Cyclopentylglycine	2521-84-8	B	1490900	1498100	1999000	914310	878180	748240	1379700	1269100	1130700	750060	519250	680240	859600	898120	934060	591320	554680	558820	954290	809870	1024000	690510	827100	841170	1002500	942920	804340	--	--
Rfmb318	144.1	84.08	144.092	C7H14NO2+	[M]+	D-Proline betaine	1195-94-4	B	268390	225390	308870	118130	110270	93789	239790	237350	251610	58742	61436	80237	178970	146660	163290	51972	77006	38118	287230	249300	255880	69553	74693	65595	114680	145660	136300	C21514	--
pme0193	147.08	84	146.069	C5H10N2O3	[M+H]+	L-Glutamine	56-85-9	B	388660	401160	547470	440890	503340	542820	310600	350140	370300	695890	699950	735050	443700	556730	602150	1855200	1601100	1374800	1224500	860620	971010	1352000	1443500	1429600	723070	960930	788700	C00064	ko00220,ko00230,ko00240,ko00250,ko00630,ko00750,ko00910,ko00970,ko01100,ko01230,ko02010
pme0026	147.11	84	146.106	C6H14N2O2	[M+H]+	L-Lysine	56-87-1	B	436960	450170	590500	480340	568640	549780	342200	372700	374800	718380	785010	777020	568890	642380	654930	1970800	1733900	1521200	1364400	921890	1096400	1537700	1555700	1543200	749910	1009300	852870	C00047	ko00300,ko00310,ko00780,ko00960,ko00970,ko01100,ko01110,ko01210,ko01230,ko02010
mws1050	148.06	88	147.053	C5H9NO4	[M+H]+	O-Acetylserine	5147-00-2	B	168830	182620	171670	232170	224980	271330	182840	195520	184360	242210	256330	211970	112200	115960	129990	73397	84623	88903	73231	77527	66423	39202	51807	54378	107680	109300	118700	C00979	ko00270,ko00908,ko00920,ko01100,ko01110,ko01200,ko01230,ko04122
pme0014	148.06	84	147.053	C5H9NO4	[M+H]+	L-Glutamic acid	56-86-0	A	735410	593370	548370	787770	757210	545070	621100	596730	524080	429850	638070	391450	1638700	1109000	991640	575230	571950	895370	988100	1358200	989030	801190	564370	595130	704890	544510	650900	C00025	ko00220,ko00250,ko00330,ko00332,ko00340,ko00430,ko00480,ko00630,ko00650,ko00660,ko00860,ko00910,ko00970,ko01100,ko01110,ko01200,ko01210,ko01230,ko02010
Zmzn000113	146.05	102.06	147.053	C5H9NO4	[M-H]-	L-threo-3-Methylaspartate	6061-13-8	A	772930	768780	703170	844570	840300	896790	933720	1004000	1009700	1113400	1134200	1053000	781460	785710	758530	968650	868170	904550	762430	744060	768910	765470	767160	795260	680090	861730	865810	C03618	ko00630,ko00660,ko01100,ko01200
pme1210	150.06	61	149.051	C5H11NO2S	[M+H]+	L-Methionine	63-68-3	B	762900	518330	453220	885180	1003600	869610	873070	830090	832860	960370	855710	984170	1157200	989280	942240	603080	613010	643970	443470	483220	453340	441280	419470	372860	743820	742380	672090	C00073	ko00270,ko00966,ko00970,ko01100,ko01110,ko01210,ko01230
mws0254	156.08	110	155.069	C6H9N3O2	[M+H]+	L-Histidine	71-00-1	B	43088	37109	47757	27622	31801	39456	52793	46821	67898	89018	57131	59262	73910	52289	57804	172900	147560	106650	146810	128650	146500	213740	258460	259970	90762	112520	89610	C00135	ko00340,ko00410,ko00970,ko01100,ko01110,ko01230,ko02010
pme3382	160.06	98	161.069	C6H11NO4	[M-H]-	N-Acetyl-L-threonine	17093-74-2	B	296790	323400	294540	279150	273980	256190	322950	353750	339800	280710	259600	257880	323440	354730	332660	245120	249440	254250	210320	227610	195290	226600	194760	212430	258930	260320	249850	--	--
pme2914	161.05	99	162.053	C6H10O5	[M-H]-	3-Hydroxy-3-methylpentane-1,5-dioic acid	503-49-1	B	1123000	1048800	1029300	317240	399220	326310	953210	1061200	942950	423500	349350	343140	549910	663860	719410	438390	398230	402380	605610	591280	681370	276870	262000	300940	536330	558880	598240	C03761	--
pme2758	162.04	144	163.048	C5H9NO5	[M-H]-	4-Hydroxy-L-glutamic acid	3913-68-6	B	5304.7	6886	6706.9	11517	9162.3	8103.1	6119.7	5788.1	7612.4	6660.5	5071.4	11369	5285	9332.6	4337.9	6602	10158	4882.5	5580.6	6599	6673.3	11951	9660.5	8125.7	6366.1	7344.1	8080.9	C03079	--
Lmbp000123	164.07	56.05	163.067	C6H13NO2S	[M+H]+	L-Homomethionine	25148-30-5	B	11419	11207	15700	18007	13395	22526	6546.3	7908.5	7801.2	20312	12098	21310	18168	10531	11659	58331	38930	38757	11474	6377.6	6950.5	10203	15364	9560.3	15134	17836	9729.1	C17213	ko00966,ko01110,ko01210
pme1419	164.07	104	163.067	C6H13NO2S	[M+H]+	L-Methionine methyl ester	10332-17-9	B	120230	94642	99199	108590	118910	118820	110990	134370	102640	112150	91025	97515	136290	141560	135670	137140	129060	128270	130130	128910	123450	97138	103040	93085	114940	113530	120960	--	--
pme2617	166.05	102	165.046	C5H11NO3S	[M+H]+	L-Methionine Sulfoxide	3226-65-1	B	1730100	1700200	1751600	1759900	1673600	1768800	1578000	1590100	1529600	1777500	1704200	1671500	1433200	1524600	1582800	1621600	1560200	1495200	1514100	1602800	1541700	1495600	1505300	1484500	1617800	1542500	1501800	C02989	ko00270
pme0021	166.09	120.08	165.07	C9H11NO2	[M+H]+	L-Phenylalanine	63-91-2	A	9760900	9744800	10684000	8715600	9423100	8562300	9007800	8036400	8076600	9807000	9747400	10401000	13973000	13716000	14000000	24418000	24717000	24251000	27820000	27540000	30424000	39276000	37829000	37704000	19981000	20834000	21351000	C00079	ko00360,ko00400,ko00460,ko00940,ko00960,ko00966,ko00970,ko00998,ko01100,ko01110,ko01210,ko01230,ko02010
pme0253	174.11	86	173.105	C8H15NO3	[M+H]+	N-Acetyl-L-leucine	1188-21-2	B	39273	56374	45748	75082	83086	67460	52472	66330	58783	60761	48764	78520	88891	64533	72011	94140	101580	122670	80802	71186	86780	83040	90108	69699	54822	54370	61357	C02710	--
mws0260	175.12	116	174.112	C6H14N4O2	[M+H]+	L-Arginine	74-79-3	A	2059600	3130400	2442400	1709100	1682100	1664600	1235000	1298000	1291200	1694300	1460600	1801300	1202500	1316600	1326500	1798100	1818000	1563000	831980	659120	793160	2730300	2270300	2520900	1557400	1864900	1501300	C00062	ko00220,ko00261,ko00330,ko00472,ko00970,ko01100,ko01110,ko01230,ko02010
pme2559	174.04	88	175.048	C6H9NO5	[M-H]-	N-Acetyl-L-Aspartic Acid	997-55-7	B	38580	45216	52134	43106	33578	48075	58985	67540	50329	66103	57676	79465	53362	52141	42729	79728	86872	52356	59241	61096	57627	86367	81632	75249	49473	63380	70376	C01042	ko00250,ko01100
pmb0468	178	161	177.046	C6H11NO3S	[M+H]+	N-Formyl-L-Methionine	4289-98-9	B	51764	40053	44702	43315	45801	63230	36513	46673	42355	58427	49554	33655	48248	72934	64397	37292	61983	42245	76148	69528	97130	40730	36633	41335	45438	50564	38392	C03145	ko00270
mws0875	179.05	76	178.041	C5H10N2O3S	[M+H]+	L-Cysteinyl-L-glycine	19246-18-5	B	7329.8	10406	8501	5679.3	10877	9444.6	8740.3	8862.8	10389	7082.1	4969	11095	6149	7328.1	5200	10870	8028.1	15125	6170.4	4259.7	3547.2	10412	12047	12512	11592	12992	9929	C01419	ko00480,ko01100
mws0250	182.08	136.1	181.074	C9H11NO3	[M+H]+	L-Tyrosine	60-18-4	B	15208000	15051000	16572000	11843000	12556000	11684000	10573000	10798000	11867000	15540000	18685000	17973000	18961000	18994000	18180000	25385000	23843000	24111000	25201000	24691000	25021000	33080000	31833000	30474000	21185000	22127000	22348000	C00082	ko00130,ko00261,ko00350,ko00360,ko00400,ko00460,ko00730,ko00940,ko00950,ko00965,ko00966,ko00970,ko00998,ko01100,ko01110,ko01210,ko01230
pme0137	187.07	125	188.08	C7H12N2O4	[M-H]-	N-Acetyl-L-Glutamine	2490-97-3	B	68334	78466	74122	61929	74257	60921	68575	62606	55886	63999	60265	76178	55974	53261	57260	60005	67037	72170	42184	81616	60939	87061	85542	106520	76649	71242	69381	--	--
pme0122	189.12	126	188.116	C8H16N2O3	[M+H]+	N6-Acetyl-L-lysine	692-04-6	B	88941	120240	75511	69360	71172	97549	85293	51243	81816	62432	67797	78026	75204	76008	55782	63808	73029	99489	75678	91422	44609	53589	86337	66226	65343	91926	49549	C02727	ko00310,ko01100
mws0736	189.12	86	188.116	C8H16N2O3	[M+H]+	N-Glycyl-L-leucine	869-19-2	B	203710	218030	199140	249570	252450	249760	181460	208940	180550	207110	219120	199160	220410	221910	211830	208540	221260	234940	204460	206930	173550	122950	131590	123800	183750	199280	204120	C02155	--
Zmjp000182	189.13	70.07	188.127	C7H16N4O2	[M+H]+	N-Monomethyl-L-arginine	17035-90-4	B	98046	150280	80736	12691	17569	14384	76942	30460	58785	19466	21556	14834	105110	118930	79987	29597	66967	23948	85641	87825	70791	111720	71666	113350	54124	48158	101950	C03884	--
pme3388	189.13	144	188.127	C7H16N4O2	[M+H]+	Homoarginine	156-86-5	B	13167	24688	19402	6506.6	4890.1	3389.1	6950.1	8608.1	11026	5753.4	4455.1	5744.5	11642	10204	13251	10316	7801.9	7579.5	13497	9251.8	13545	15156	24882	23237	11842	18472	15655	C01924	--
pme0075	188.06	128	189.064	C7H11NO5	[M-H]-	N-Acetyl-L-glutamic acid	1188-37-0	B	743680	794090	870220	802160	807590	771650	621990	630290	598830	455510	356610	372330	774220	717030	664970	571350	576670	560520	450870	458880	352720	229080	217020	239240	468160	584910	554070	C00624	ko00220,ko01100,ko01110,ko01210,ko01230
NK10251888	203.15	70.07	202.143	C8H18N4O2	[M+H]+	NG,NG-Dimethyl-L-arginine	30315-93-6	B	258260	213410	171300	148510	179300	157320	245880	184250	211420	143510	199940	197570	306340	328170	299240	280380	269980	300770	422430	333720	340580	360950	419330	417390	208100	320620	271770	C03626	--
mws0282	203.08	116.05	204.09	C11H12N2O2	[M-H]-	L-Tryptophan	73-22-3	A	340250	239650	300220	3037900	3524600	2906500	261890	218190	200790	2347400	2283700	2859800	440140	374270	379270	3894100	4327600	4140200	3452900	3358600	3975200	8574700	9256200	8948500	3142400	2965800	3305800	C00078	ko00260,ko00380,ko00400,ko00901,ko00966,ko00970,ko00998,ko01100,ko01110,ko01210,ko01230
Zmgn002106	206.08	58.03	207.09	C11H13NO3	[M-H]-	N-Acetyl-L-phenylalanine	2018-61-3	B	381500	290310	304610	484540	634100	545770	466330	355920	381060	575700	531640	675080	282610	338120	300360	723790	592900	688390	573410	550380	645950	793860	959680	776450	510550	465450	489010	C03519	ko00360,ko01100
pme0170	217.13	158	216.122	C8H16N4O3	[M+H]+	N-Acetyl-L-Arginine	155-84-0	B	243320	255580	258110	330830	348390	309150	255970	247440	261650	279530	288880	259760	242880	264890	229320	179030	189170	204930	158420	158900	144150	76763	96343	117530	195000	220410	200090	--	--
pme2566	217.08	199	218.09	C8H14N2O5	[M-H]-	5-L-Glutamyl-L-amino acid	5875-41-2	B	11331	7596.8	9071.7	42059	44892	49893	12389	8606.3	16810	33899	27033	27540	12366	12793	14746	36303	36386	39749	15401	13485	19241	57961	51197	47119	28030	35760	22900	--	--
pme1228	221.09	204	220.085	C11H12N2O3	[M+H]+	5-Hydroxy-L-tryptophan	56-69-9	B	10097	10957	13565	115170	121990	97559	12885	9623.5	6870.6	59300	67072	92479	15285	7866.8	9579.4	122070	111870	85582	72039	72652	71265	183760	187810	205360	66156	84733	66410	C00643	ko00380,ko01100
mws0520	224.09	136	223.084	C11H13NO4	[M+H]+	N-Acetyl-L-tyrosine	537-55-3	B	66653	59813	68286	67230	62696	65121	58903	65751	65846	92475	103110	112700	108960	107400	109540	128530	113190	125460	128730	132240	126550	133210	136160	141850	97945	105680	99890	--	--
pmb0962	235.1	118.3	234.158	C10H22N2O4	[M+H]+	L-Lysine-Butanoic Acid	80407-71-2	B	17082	8113.6	12266	15946	14469	9660.5	6717.4	19945	21560	17693	23467	21383	27800	30652	32908	97870	85200	78173	112800	134580	160530	177060	199170	226960	41026	46720	32053	--	--
pme1313	237.09	192	236.08	C11H12N2O4	[M+H]+	N'-Formylkynurenine	1022-31-7	B	28493	29176	31710	113560	143930	104040	31237	29112	31623	82469	93758	108590	45450	32427	30768	112100	100130	117770	98239	101230	103890	164980	178750	144680	90619	104890	109430	C02700	ko00380,ko01100
mws0221	241.03	152	240.024	C6H12N2O4S2	[M+H]+	L-Cystine	56-89-3	B	15961	17639	18123	6160.7	8530.6	11133	37310	33832	58290	12801	10147	16597	23191	21862	26027	24048	26486	17896	31719	23759	35899	15330	14156	16612	14632	32960	19763	C00491	ko00270,ko01100,ko02010
mws0124	247.11	130	246.1	C13H14N2O3	[M+H]+	N-(3-Indolylacetyl)-L-alanine	57105-39-2	B	23485	13454	12070	23875	30394	20034	19611	20541	22311	36676	36983	32676	8517.6	11572	17100	22012	34686	31285	18971	21016	16610	19463	27599	23599	25553	18416	24430	--	--
pmb2591	245.09	203.2	246.1	C13H14N2O3	[M-H]-	N-Acetyl-L-Tryptophan	1218-34-4	A	405800	286660	246250	1173600	1109400	714490	191580	215760	248400	1283300	833990	1069400	199030	228370	211430	1097800	946360	1089100	268820	222690	302510	794680	1221900	802890	534680	616230	617240	--	--
pme1086	306.08	143	307.084	C10H17N3O6S	[M-H]-	Glutathione reduced form	70-18-8	A	2596600	1305400	1039300	127510	227120	132830	3041900	3740400	4061200	1138700	192810	316720	2208400	3032700	3487100	1190700	844840	979130	2282100	2651000	3896000	801540	1241600	618200	1428600	1599800	1269700	C00051	ko00270,ko00480,ko01100,ko02010
pme1286	385.13	250	384.122	C14H20N6O5S	[M+H]+	S-(5'-Adenosy)-L-homocysteine	979-92-0	B	58982	69620	74850	62987	62913	59531	69543	55556	49752	44180	37329	49931	50996	66142	57103	66219	59123	51056	56853	63312	59289	42711	36578	43771	50496	57997	43950	C00021	ko00270,ko01100,ko01230
mws4134	611.14	306.08	612.152	C20H32N6O12S2	[M-H]-	Oxiglutatione	27025-41-8	A	579310	779100	673210	620320	658460	594980	543240	623370	637300	662250	712760	573220	448790	451700	450320	696200	715410	885060	579350	633930	613960	848100	734990	781110	559570	599020	604580	C00127	ko00480,ko01100
