# Supplementary material for: UPLC-MS/MS Profile Combined With RNA-Seq Reveals the Amino Acid Metabolism in Zanthoxylum bungeanum Leaves Under Drought Stress
Source: Front Nutr. 2022 Jul 7;9:921742. doi: 10.3389/fnut.2022.921742 (PMC9301252; doi:10.3389/fnut.2022.921742)
Supplement: Supplementary file 4 [file Table_3.xlsx]

## Sheet: Sheet1
Supplementary Table 3. The top 20 GO terms of DEGs in F1vsF4
ID FJ	Go annotion	class
GO:0042254	ribosome biogenesis	BP
GO:0022613	ribonucleoprotein complex biogenesis	BP
GO:0006412	translation	BP
GO:0043043	peptide biosynthetic process	BP
GO:0006518	peptide metabolic process	BP
GO:0043604	amide biosynthetic process	BP
GO:0043603	cellular amide metabolic process	BP
GO:1901566	organonitrogen compound biosynthetic process	BP
GO:1901564	organonitrogen compound metabolic process	BP
GO:0010467	gene expression	BP
GO:0003735	structural constituent of ribosome	MF
GO:0005198	structural molecule activity	MF
GO:0022626	cytosolic ribosome	CC
GO:0044445	cytosolic part	CC
GO:0044391	ribosomal subunit	CC
GO:0005840	ribosome	CC
GO:0030529	intracellular ribonucleoprotein complex	CC
GO:1990904	ribonucleoprotein complex	CC
GO:0043228	non-membrane-bounded organelle	CC
GO:0043232	intracellular non-membrane-bounded organelle	CC

## Sheet: Sheet2
Table. S The top 20 GO terms of DEGs in H1vsH4
ID HJ	Go annotion	Class
GO:0016072	rRNA metabolic process	BP
GO:0042254	ribosome biogenesis	BP
GO:0022613	ribonucleoprotein complex biogenesis	BP
GO:0034470	ncRNA processing	BP
GO:0000470	maturation of LSU-rRNA	BP
GO:0042273	ribosomal large subunit biogenesis	BP
GO:0006364	rRNA processing	BP
GO:0032040	small-subunit processome	CC
GO:0044452	nucleolar part	CC
GO:0030684	preribosome	CC
GO:0005730	nucleolus	CC
GO:0005759	mitochondrial matrix	CC
GO:0043233	organelle lumen	CC
GO:0070013	intracellular organelle lumen	CC
GO:0031974	membrane-enclosed lumen	CC
GO:0031981	nuclear lumen	CC
GO:0005840	ribosome	CC
GO:0030529	intracellular ribonucleoprotein complex	CC
GO:1990904	ribonucleoprotein complex	CC
GO:0043228	non-membrane-bounded organelle	CC
